# Supplementary material for: Assessment and Incidence Determination of Myalgic Encephalomyelitis/Chronic Fatigue Syndrome Following a SARS-CoV-2 Infection in a Prospective Cohort of Hospital Employees
Source: Medicina (Kaunas). 2026 Mar 3;62(3):480. doi: 10.3390/medicina62030480 (PMC13027803; doi:10.3390/medicina62030480)
Supplement: Supplementary file 1 [file medicina-62-00480-s001.zip]

Archive with 1 entries (1 files):
- medicina-4125804-supplementary.pdf
